# Supplementary material for: The protective effect of probiotics on intestinal mucosal injury and dysbiosis in infants with congenital heart disease undergoing cardiopulmonary bypass
Source: Front Immunol. 2026 Apr 24;17:1759934. doi: 10.3389/fimmu.2026.1759934 (PMC13152817; doi:10.3389/fimmu.2026.1759934)
Supplement: Supplementary file 1 [file Table1.xlsx]

## Sheet: control
Control Group	Gender	Age(days)	Weight(kg)	Principal Diagnosis	Secondary Diagnosis	Surgery Performed	Feeding Patterns	Delivary Modes	Antibiotics	use of PPIs	VIS	Surgical Time(min)	CPB Time(min)	ACC Time(min)	CCU LOS(days)	Starting time of Full Enteral Feeding(hours post-surgery)	Duration of Gastrointestinal Decompression(hours)	Diarrhea	IFABP（ng/ml)	DAO(ng/ml)	D-LA(mmol/L)	CRP(mg/L)	IFABP（ng/ml)	DAO(ng/ml)	D-LA(mmol/L)	CRP(mg/L)
1	male	217	11	VSD	PFO	VSD repair	mixed feeding	cesarean section	cefazolin	No	9	165	58	41	3	6	0	No	0.94	2.98	0.82	6.5	1.39	4.17	0.9	27.24
2	female	279	8.5	VSD	ASD	VSD repair+ASD repair	breast feeding	cesarean section	cefazolin	No	12	150	36	21	3	24	25	No	2.23	6.1	1.13	8.23	3.13	6.91	1.12	23.66
3	female	279	8	VSD	MVP	VSD repair+mitral valvuloplasty	formula feeding	cesarean section	cefazolin	Yes	20	245	74	58	9	21	124	No	1.24	3.78	0.89	13.33	4.23	8.9	1.3	36.09
4	male	61	4	VSD	ASD/PFO	VSD repair+ASD repair+PFO closure	formula feeding	vaginal birth	cefazolin+piperacillin/tazobactam	Yes	31	205	69	32	14	21	240	No	2.18	3.76	0.84	0.499	2.46	5.78	1.24	6.23
5	male	180	8	VSD		VSD repair	breast feeding	vaginal birth	cefazolin+piperacillin/tazobactam	Yes	10	280	51	25	3	88	144	No	3.3	5.37	1.44	0.499	3.95	7.13	1.32	25.88
6	female	155	6	VSD	PFO	VSD repair+PFO closure	mixed feeding	cesarean section	cefazolin	No	13	195	78	43	6	24	0	No	1.39	2.98	0.81	0.499	1.28	4.37	0.96	15.72
7	female	243	7.5	VSD		VSD repair	breast feeding	cesarean section	cefazolin	Yes	11	170	57	43	5	25	76	Yes	1.74	3.04	0.86	4.93	2.9	5.64	1.3	8.82
8	male	310	9	VSD	PFO	VSD repair+PFO closure	mixed feeding	vaginal birth	cefazolin	No	12	255	58	40	6	51	0	No	3.34	5.36	1.29	0.499	6.38	10.53	1.93	21.06
9	female	217	8	VSD	PFO	VSD repair+PFO closure	breast feeding	vaginal birth	cefazolin	Yes	19	220	52	35	4	69	51	Yes	2.74	4.39	0.96	0.499	4.54	7.02	1.89	21.54
10	female	188	5	VSD		VSD repair	formula feeding	vaginal birth	cefazolin+imipenem	Yes	22	180	80	35	5	23	23	No	0.47	2.79	0.92	0.499	2.41	5.67	1.46	22.47
11	male	128	6	VSD		VSD repair	mixed feeding	cesarean section	cefazolin+imipenem	No	20	140	50	27	9	12	15	No	0.84	3.1	0.72	0.499	2.67	5.53	1.16	4.97
12	female	365	8.5	VSD	ASD	VSD repair+ASD repair	formula feeding	vaginal birth	cefazolin	No	11	145	63	37	3	6	0	No	1.26	4.6	0.88	0.499	1.66	4.91	0.98	13.43
13	female	113	6	VSD	MVP/PFO	VSD repair+mitral valvuloplasty+PFO closure	breast feeding	cesarean section	cefazolin	No	14	250	159	43	10	13	0	No	1.41	4.17	0.81	0.499	3.13	8.1	1.68	27.1
14	female	80	4.2	VSD	ASD/PFO	VSD repair+ASD repair+PFO closure	mixed feeding	vaginal birth	cefazolin+imipenem	Yes	33	180	49	19	24	21	375	No	1.54	5.1	0.69	0.499	3.56	9.29	1.93	10.85
15	male	365	11	VSD	RVOTS	VSD repair+RVOT reconstruction	mixed feeding	cesarean section	cefazolin	Yes	16	230	40	25	4	68	93	No	2.95	6.69	1.17	9.11	4.55	6.97	2.16	33.06
16	male	147	6.5	VSD	ASD/MVP	VSD repair+ASD repair+mitral valvuloplasty	breast feeding	vaginal birth	cefazolin	No	14	175	53	35	5	24	25	No	0.63	1.65	0.88	0.499	2.78	5.23	1.45	19.31
17	female	180	8	VSD		VSD repair	formula feeding	cesarean section	cefazolin	Yes	13	215	80	64	7	67	91	Yes	2.45	6.65	0.94	0.499	4.73	8.75	1.92	30.67
18	female	166	5.7	VSD	ASD/vascular ring	VSD repair+ASD repair+vascular ring repair	breast feeding	cesarean section	cefazolin+piperacillin/tazobactam	Yes	14	180	82	41	11	20	164	No	0.38	1.78	1.05	0.499	2.43	5.21	1.36	11.2
19	male	210	11	VSD	HAA	VSD repair+aortic arch reconstruction	breast feeding	vaginal birth	cefazolin	Yes	11	155	47	26	7	18	69	Yes	1.48	3.46	0.88	0.499	2.53	4.58	1.48	9.12
20	female	330	8.5	VSD		VSD repair	mixed feeding	cesarean section	cefazolin	No	7	300	31	17	3	7	0	No	1.9	3.25	0.53	0.499	1.54	5.32	1.13	18.56
21	female	330	8	ASD	APVC	ASD repair+APVC repair	breast feeding	vaginal birth	cefazolin+imipenem	No	15	200	68	38	5	24	24	No	0.38	2.17	0.93	0.499	0.86	3.13	0.96	11.05
22	female	300	7.5	VSD		VSD repair	breast feeding	vaginal birth	cefazolin	Yes	16	145	57	42	5	20	90	No	0.47	2.33	0.98	0.499	3.41	7.7	1.97	13.35
23	male	270	8	VSD	RVOTS	VSD repair+RVOT reconstruction	formula feeding	cesarean section	cefazolin	Yes	23	240	127	93	4	22	72	Yes	1.42	3.73	0.81	2.16	3.6	7.13	1.29	19.04
24	female	180	5.9	VSD	PFO	VSD repair+PFO closure	formula feeding	cesarean section	cefazolin	Yes	14	145	52	33	7	64	103	No	1.48	3.81	0.94	0.499	2.62	5.12	1.24	8.14
25	male	124	5.5	VSD	PFO	VSD repair+PFO closure	breast feeding	vaginal birth	cefazolin	No	15	184	60	36	4	9	0	No	0.89	2.73	0.8	0.499	2.23	4.13	1.13	12.35
26	female	240	8	VSD		VSD repair	breast feeding	cesarean section	cefazolin+imipenem	Yes	17	184	60	39	4	17	112	Yes	3.2	6.8	0.88	0.499	4.9	7.96	2.1	3.01
27	male	123	6.5	VSD		VSD repair	breast feeding	vaginal birth	cefazolin	Yes	20	120	35	24	13	20	99	No	1.25	3.28	0.86	0.499	3.02	4.43	1.48	15.85
28	female	47	3.9	VSD	PFO	VSD repair+PFO closure	breast feeding	vaginal birth	cefazolin	Yes	22	182	44	29	10	18	89	No	0.52	2.65	0.86	0.499	2.23	5.2	1.26	5.28
29	male	44	5	VSD	PFO	VSD repair+PFO closure	breast feeding	vaginal birth	cefazolin+piperacillin/tazobactam	Yes	29	200	103	61	43	68	272	Yes	2.34	4.89	0.86	0.499	3.82	9.37	1.4	17.57
30	male	365	10	VSD	TVP	VSD repair+ tricuspid valvuloplasty	breast feeding	cesarean section	cefazolin	No	16	175	56	25	3	8	0	No	1.82	3.17	0.77	1.45	4.43	6.21	1.53	29.25
31	male	180	7	VSD	TVP	VSD repair+ tricuspid valvuloplasty	formula feeding	vaginal birth	cefazolin	No	13	115	43	26	4	15	13	No	2.22	2.5	0.58	0.499	3.78	5.41	1.29	19.27
32	female	11	3.3	APW	VSD/ASD	APW repair+VSD repair+ASD repair	formula feeding	cesarean section	cefazolin	Yes	17	250	86	46	16	16	92	No	0.18	1.29	0.9	0.499	1.23	3.44	1.83	11.01
33	female	50	3.4	VSD	ASD	VSD repair+ASD repair	mixed feeding	vaginal birth	cefazolin+piperacillin/tazobactam	Yes	21	190	62	29	4	91	286	No	4.93	6.19	1.29	0.499	6.56	8.1	2.46	35.74
34	male	180	9	VSD		VSD repair	breast feeding	vaginal birth	cefazolin	Yes	17	140	63	48	6	18	69	No	2.35	4.17	1.23	0.499	3.11	6.44	1.28	23.01
35	female	240	9	VSD		VSD repair	mixed feeding	vaginal birth	cefazolin	Yes	15	160	78	21	7	22	49	Yes	2.16	2.99	1.09	0.499	2.54	5.41	1.45	26.84
36	female	158	5	VSD		VSD repair	breast feeding	cesarean section	cefazolin	Yes	12	175	56	38	5	43	94	Yes	1.15	3.38	0.95	0.499	1.26	4.23	1.2	16.38
37	female	69	2.2	VSD	PFO/PDA	VSD repair+PFO closure+PDA closure	breast feeding	vaginal birth	cefazolin+imipenem	Yes	11	165	42	21	6	65	117	No	2.57	4.53	1.02	0.499	1.91	3.93	1.13	17.86
38	female	172	6.5	PDA	ASD/PDA	ASD repair+PDA closure	breast feeding	cesarean section	cefazolin	No	18	165	42	23	3	16	22	No	1.34	3.65	0.9	0.499	3.62	6.32	1.49	23.77
39	female	106	6	VSD	PFO	VSD repair+PFO closure	mixed feeding	cesarean section	cefazolin	Yes	22	215	46	28	20	20	215	Yes	2.78	5.14	1.24	0.499	4.55	6.8	2.4	17.85
40	female	147	4.2	VSD	PFO	VSD repair+PFO closure	mixed feeding	cesarean section	cefazolin	Yes	21	125	44	27	12	69	80	No	0.8	2.1	1.04	0.499	2.52	4.85	1.15	4.93

## Sheet: treatment
Treatment Group	Gender	Age(days)	Weight(kg)	Principal Diagnosis	Secondary Diagnosis	Surgery Performed	Feeding Patterns	Delivary Modes	Antibiotics	use of PPIs	VIS	Surgical Time (min)	CPB Time(min)	ACC Time(min)	CCU LOS(days)	Starting time of Full Enteral Feeding(hours post-surgery)	Duration of Gastrointestinal Decompression(hours)	Diarrhea	IFABP(ng/ml)	DAO(ng/ml)	D-LA(mmol/L)	CRP(mg/L)	IFABP（ng/ml)	DAO(ng/ml)	D-LA(mmol/L)	CRP(mg/L)
1	female	73	3.3	VSD	ASD/TVP	VSD repair+ASD repair+tricuspid valvuloplasty	formula feeding	cesarean section	cefazolin+piperacillin/tazobactam	Yes	19	180	70	46	12	51	186	No	1.09	3.45	0.93	0.499	1.26	4.22	0.98	18.13
2	male	240	9.5	VSD		VSD repair	breast feeding	vaginal birth	cefazolin	No	14	145	37	22	2	5	19	No	1.18	4.88	1.12	0.499	2.99	5.96	1.29	24.83
3	female	365	13	VSD		VSD repair	formula feeding	vaginal birth	cefazolin	No	14	165	57	45	5	3	0	No	0.69	2.2	0.89	1.03	1.42	4.67	1.13	5.68
4	male	37	4.3	VSD	ASD	VSD repair+ASD repair	mixed feeding	cesarean section	cefazolin	Yes	21	315	69	30	12	16	103	No	2.37	4.97	1.51	0.499	2.4	5.5	2.1	11.99
5	female	365	8.5	VSD	ASD	VSD repair+ASD repair	breast feeding	cesarean section	cefazolin	Yes	16	200	46	22.5	8	18	67	No	0.59	2.69	0.92	4.28	2.79	5.32	1.33	20.97
6	male	120	4.5	VSD	PFO	VSD repair+PFO closure	breast feeding	cesarean section	cefazolin	Yes	22	180	72	48	11	62	114	Yes	3.25	6.55	1.45	0.499	2.91	7.64	1.12	16.06
7	female	186	7	VSD	ASD/MVP/RVOTS	VSD repair+tricuspid valvuloplasty+RVOT reconstruction	mixed feeding	cesarean section	cefazolin+imipenem	Yes	11	165	54	31	6	28	98	No	1.51	3.48	0.98	0.59	1.71	4.58	1.15	15.85
8	female	98	4	VSD	ASD/PFO	VSD repair+PFO closure	mixed feeding	cesarean section	cefazolin	Yes	29	190	100	65	9	40	126	Yes	1.41	3.9	1.09	0.499	1.22	3.5	1.05	14.36
9	male	240	8	VSD	ASD	VSD repair+ASD repair	breast feeding	vaginal birth	cefazolin	Yes	25	210	45	26	6	13	63	No	0.73	2.11	0.66	0.499	0.78	2.61	0.89	34.2
10	male	137	6	CAF	VSD/ASD	CAF repair+VSD repair+ASD repair	breast feeding	cesarean section	cefazolin	Yes	22	305	83	27	7	19	79	No	1.23	2.68	1.24	0.499	3.45	7.74	2.13	43.67
11	female	169	7.3	ASD		ASD repair	breast feeding	cesarean section	cefazolin	No	14	120	32	11	4	23	17	No	1.83	3.23	1.13	0.499	2.02	4.2	1.28	3.63
12	female	300	5.5	ASD		ASD repair	breast feeding	cesarean section	cefazolin	No	12	110	27	13	3	5	0	No	1.69	3.78	0.8	0.499	2.28	4.47	1.37	13.12
13	male	300	8.5	VSD	PFO	VSD repair+PFO closure	breast feeding	cesarean section	cefazolin+piperacillin/tazobactam	No	31	150	69	50	4	3	0	No	2.01	4.87	1.18	0.499	1.82	3.44	1.11	8.66
14	male	365	7.5	VSD		VSD repair	formula feeding	cesarean section	cefazolin	No	28	150	70	47	6	6	0	Yes	1.3	3.9	1.17	1.74	2.94	4.62	2.01	10.16
15	male	83	5	VSD	PFO	VSD repair+PFO closure	formula feeding	vaginal birth	cefazolin	Yes	22	180	49	28	6	21	107	Yes	3.27	7.96	1.62	0.499	3.64	6.26	2.2	12.35
16	male	180	7	VSD		VSD repair	formula feeding	vaginal birth	cefazolin+imipenem	Yes	20	220	64	39	7	21	90	No	1.64	3.19	0.65	0.499	2.88	5.04	1.57	11.43
17	female	180	7	VSD	PFO/RVOTS	VSD repair+PFO closure+RVOT reconstruction	formula feeding	vaginal birth	cefazolin	Yes	22	150	55	35	6	59	165	No	4.02	5.17	1.37	0.499	4.98	8.08	2.03	35.38
18	female	87	4	VSD	ASD	VSD repair+ASD repair	breast feeding	cesarean section	cefazolin+piperacillin/tazobactam	Yes	28	225	96	62	12	22	88	No	2.72	3.83	1.11	0.499	3.85	5.35	1.19	20.55
19	male	180	4.5	CAVC	PDA	CAVC repair+PDA closure+tricuspid valvuloplasty	mixed feeding	vaginal birth	cefazolin	Yes	12	145	40	21	9	16	130	No	2.63	4.08	0.82	0.499	2.32	4.86	1.16	17.36
20	male	130	7.5	VSD	ASD	VSD repair+ASD repair	breast feeding	cesarean section	cefazolin	Yes	14	175	47	21	6	41	94	No	2.05	4.12	1.06	0.499	1.98	2.98	1.05	12.8
21	male	300	8.5	VSD		VSD repair	formula feeding	cesarean section	cefazolin	No	9	180	49	23	4	3	0	No	1.6	3.96	0.79	0.499	1.56	3.26	0.87	7.19
22	female	210	9	VSD	RVOTS	VSD repair+RVOT reconstruction	breast feeding	vaginal birth	cefazolin	No	8	135	38	24	4	5	0	No	2.03	2.86	0.91	0.499	2.68	5.35	1.8	17.93
23	male	210	9	CAVC	PFO	CAVC repair+PFO closure	breast feeding	cesarean section	cefazolin+imipenem	No	21	195	62	40	6	5	0	No	1.71	2.65	0.62	0.499	2.06	5.29	0.77	24.19
24	male	128	7	VSD	PFO	VSD repair+PFO closure	breast feeding	cesarean section	cefazolin+piperacillin/tazobactam	Yes	15	210	48	33	7	17	91	No	1.45	2.1	0.88	0.499	2.45	6.83	1.26	48.45
25	male	240	10.5	VSD		VSD repair	formula feeding	cesarean section	cefazolin	No	13	125	45	29	5	7	14	No	0.98	2.05	1.02	0.68	1.43	4.26	1.28	2.56
26	male	134	6.5	VSD	ASD	VSD repair+ASD repair	breast feeding	vaginal birth	cefazolin	Yes	21	200	100	55	7	19	71	No	1.69	4.14	1.23	0.499	2.07	5.99	1.09	10.75
27	female	115	5.5	VSD	ASD/PDA	VSD repair+ASD repair+PDA closure	formula feeding	vaginal birth	cefazolin	Yes	33	225	95	36	35	20	178	No	1.42	4.01	0.36	0.54	1.4	3.89	0.83	12.33
28	female	180	6	VSD	MVP	VSD repair+mitral valvuloplasty	mixed feeding	vaginal birth	cefazolin	Yes	17	220	75	53	7	51	93	No	0.87	2.2	0.58	0.499	1.8	4.47	0.98	22.52
29	male	72	7	VSD	ASD	VSD repair+ASD repair	formula feeding	vaginal birth	cefazolin	No	14	140	45	26	7	7	16	Yes	1.54	3.38	1.45	0.499	2.82	5.5	1.85	14.49
30	female	300	8	VSD		VSD repair	mixed feeding	cesarean section	cefazolin+piperacillin/tazobactam	No	10	140	35	24	5	5	0	No	2.09	4.41	1.25	1.12	3.46	6.2	2.1	19.15
31	female	240	7.5	VSD		VSD repair	mixed feeding	cesarean section	cefazolin	No	11	210	52	20	5	3	0	No	2.81	4.35	1.09	0.499	2.29	4.65	1.26	26.08
32	male	365	7.5	VSD	PFO	VSD repair+PFO closure	mixed feeding	cesarean section	cefazolin	No	23	155	74	56	5	24	30	No	1.34	3.05	0.73	0.499	0.72	2.44	0.78	11.51
33	female	95	5.6	VSD	PFO	VSD repair+PFO closure	breast feeding	cesarean section	cefazolin	Yes	20	150	39	23	6	25	89	No	1.17	3.29	1.13	0.93	3.22	6.65	1.89	18.89
34	female	180	6	VSD	PFO	VSD repair+PFO closure	mixed feeding	vaginal birth	cefazolin	Yes	21	155	54	30	7	20	55	No	2.46	4.78	1.16	0.499	2.93	4.59	1.43	5.19
35	female	140	6.5	VSD	PFO	VSD repair+PFO closure	breast feeding	vaginal birth	cefazolin	Yes	16	145	49	25	7	21	113	No	1.33	3.03	0.8	0.499	1.08	3.08	0.6	18.72
36	female	160	6.6	VSD	TVP	VSD repair+tricuspid valvuloplasty	breast feeding	vaginal birth	cefazolin	Yes	19	175	67	40	7	24	45	No	1.44	3.71	0.72	0.499	3.87	6.96	1.13	25.53
37	female	270	6.5	VSD		VSD repair	mixed feeding	vaginal birth	cefazolin+piperacillin/tazobactam	Yes	29	155	60	42	17	16	224	No	2.32	5.83	1.89	0.499	5.79	7.5	2.36	10.34
38	female	270	6.5	VSD	MVP/TVP	VSD repair+mitral valvuloplasty+tricuspid valvuloplasty	breast feeding	vaginal birth	cefazolin	Yes	24	135	68	32	5	16	42	No	1.23	2.53	0.84	0.499	2.65	4.41	0.88	3.22
39	male	140	7	VSD	ASD/TVP	VSD repair+ASD repair+tricuspid valvuloplasty	breast feeding	vaginal birth	cefazolin	No	17	125	39	25	4	3	0	No	2.26	7.1	1.2	0.499	3.34	5.71	1.97	2.499
40	female	330	7.5	VSD	ASD/PDA	VSD repair+ASD repair+PDA closure	mixed feeding	cesarean section	cefazolin	No	12	120	34	23	6	12	21	No	0.92	2.47	0.93	0.499	1.52	4.19	0.86	19.49
